# Supplementary material for: Diversity and selection of MHC class I genes in the vulnerable Chinese egret (Egretta eulophotes)
Source: PLoS One. 2017 May 3;12(5):e0176671. doi: 10.1371/journal.pone.0176671 (PMC5415105; doi:10.1371/journal.pone.0176671)
Supplement: S1 Table — The typing results for the first 15 individuals of the UAA locus are shown in S3 Fig as an illustration. (XLS) [file pone.0176671.s004.xls]

## Sheet: Sheet1
locus	UAA	UBA
1	AB	AB
2	BB	AB
3	AC	AB
4	AB	AB
5	BD	CD
6	BD	AA
7	BD	AC
8	BD	DD
9	DE	CD
10	CE	DD
11	BB	CD
12	BB	DD
13	BD	DD
14	DD	DD
15	BD	EE
16	BF	EE
17	BF	EE
18	BF	EE
19	DE	AC
20	BE	AC
21	BD	AA
22	AD	AA
23	BG	AC
24	BB	AA
25	CD	AA
26	DG	DD
27	DG	AC
28	BD	AA
29	BD	AA
30	BB	AA
31	BB	DD
32	AD	FF
33	BD	DD
34	BD	CD
35	BD	DD
36	AB	DD
37	BD	DD
38	BB	DD
39	BD	DD
40	HF	DD
41	HH	AA
42	DD	DD
43	FF	AA
44	FF	AA
45	FF	AA
46	BD	CD
47	BD	CD
48	BD	DD
49	BB	DD
50	DD	DD
51	EG	CD
52	BD	DD
53	GH	DD
54	EG	CD
55	BD	DD
56	BB	DD
57	BD	EE
58	AC	BE
59	CC	DD
60	CD	CD
